# Supplementary material for: A comprehensive guide to research protocols for collecting and coding involuntary past and future thoughts
Source: MethodsX. 2024 Apr 23;12:102732. doi: 10.1016/j.mex.2024.102732 (PMC11068848; doi:10.1016/j.mex.2024.102732)
Supplement: Supplementary file 1 [file mmc1.zip]

Archive with 1 entries (1 files):
- Overview of a procedure.wmv
