# Supplementary material for: A comprehensive guide to research protocols for collecting and coding involuntary past and future thoughts
Source: MethodsX. 2024 Apr 23;12:102732. doi: 10.1016/j.mex.2024.102732 (PMC11068848; doi:10.1016/j.mex.2024.102732)
Supplement: Supplementary file 2 — Supplementary material and/or additional information [file mmc2.xlsx]

## Sheet: S1_Raw data
participant ID	thought ID	thought	trigger	long description	deliberately vs involuntary	temporal category
1	1	I'm waiting for the vertical lines	doing the task	I were waiting for the verical lines because they appeared very rarely	deliberately	present
1	2	I pressed red button	task	I pressed red button because vertical lines appeared	deliberately	past
1	3	X	my life	X	involuntary	past
1	4	So many lines	task	I was weary of the task and the fact that I kept seeing lines	involuntary	present
1	5	I'm boring	boring task	this task was very boring	involuntary	present
2	6	My boyfriend	phrase on the screen	My dear boyfriend, I saw with last night	involuntary	past
2	7	I have to eat something when I get home	being hungry	I was hungry and wanted to eat something, I planned to have dinner when I got home	involuntary	future
2	8	I don't know	I don't know	I don't know	involuntary	other
2	9	Many lines, I want to buy a new bag	lines in the task	I want to buy a bag with lines pattern. I was thinking also about so many lines in the task.	involuntary	other
2	10	I have a pencil	.	I have new pencil, I got it from my best friend	deliberately	present
3	11	University	Phrase "school"	I would like to pass the upcoming exams	involuntary	future
3	12	I like money	Phrase "wealth" on the screen	Money are important in life	involuntary	present
3	13	My favourite song in may head	I don't know	I was humming a Rediohead band song in my head	involuntary	other
3	14	I'm afraid of being lonely after being abandoned	Phrase "love"	An important person has left me and now I feel bad about it	involuntary	present
3	15	I am really hungry	I didn't have breakfast	I was hungry, I am still hungry	involuntary	present
4	16	air-loom was spelt wrong	.	I noticed a mistake in the procedure	deliberately	past
4	17	I’m feeling quite anxious about the words	phrases on the screen	Some of the words was unpleasant to me	involuntary	present
4	18	I was wondering how many different patterns of lines are being used in this experiment	lines in the task	I tried to discover the number of line patterns	involuntary	present
4	19	thinking about my fiancée being abroad at the moment	phrase "holiday"	I wonder if my fiancée is satisfied with the trip to Spain, I hope so	involuntary	present
4	20	dogs	.	I love dogs, they are cute and kind	deliberately	present
5	21	job interview I had last week	phrase "job"	I think I did well in my interview for a big company, I think I have a chance to get the job	involuntary	other
5	22	mother's day	I remembered the date	Mother's day is coming, I don't know what to buy my mom	involuntary	present
5	23	sleep	monotoneus task	I was very tired and sleepy	involuntary	present
5	24	good film	phrase "cinema"	I watched a great movie at the cinema recently, it sparked a lot of discussion after the show	involuntary	future
5	25	need to start my diet after the revision period	I don't know	I hope that this time I will be able to lose weight	involuntary	other

## Sheet: S2_TUT vs TRT
participant_ID	thought_ID	thought	trigger	long description	deliberately vs involuntary	temporal category	judge 1	judge 1 comment	judge 2	judge 2 comment	agreement (TRUE/FALSE)	final category
4	16	air-loom was spelt wrong	phrase on the screen	I noticed a mistake in the procedure	deliberately	past	3		3		TRUE	3
4	20	dogs	.	I love dogs, they are cute and kind	deliberately	present	1		1		TRUE	1
5	24	good film	phrase "cinema"	I watched a great movie at the cinema recently, it sparked a lot of discussion after the show	involuntary	future	1		1		TRUE	1
3	15	I am really hungry	I didn't have breakfast	I was hungry, I am still hungry	involuntary	present	1		3		FALSE	1	Final category choosen by discussion
2	8	I don't know	I don't know	I don't know	involuntary	other	4		4		TRUE	4
2	10	I have a pencil	.	I have new pencil, I got it from my best friend	deliberately	present	1		1		TRUE	1
2	7	I have to eat something when I get home	being hungry	I was hungry and wanted to eat something, I planned to have dinner when I got home	involuntary	future	1		1		TRUE	1
3	12	I like money	Phrase "wealth" on the screen	Money are important in life	involuntary	present	1		1		TRUE	1
1	2	I pressed red button	task	I pressed red button because vertical lines appeared	deliberately	past	2		2		TRUE	2
4	18	I was wondering how many different patterns of lines are being used in this experiment	lines in the task	I tried to discover the number of line patterns	involuntary	present	3		3		TRUE	3
4	17	I’m feeling quite anxious about the words	phrases on the screen	Some of the words was unpleasant to me	involuntary	present	2		3		FALSE	3	Final category choosen by discussion
3	14	I'm afraid of being lonely after being abandoned	Phrase "love"	An important person has left me and now I feel bad about it	involuntary	present	1		1		TRUE	1
1	5	I'm bored	boring task	this task was very boring	involuntary	present	3		1		FALSE	3	Final category choosen by discussion
1	1	I'm waiting for the vertical lines	doing the task	I were waiting for the verical lines because they appeared very rarely	deliberately	present	2		3		FALSE	2
5	21	job interview I had last week	phrase "job"	I think I did well in my interview for a big company, I think I have a chance to get the job	involuntary	other	1		1		TRUE	1
2	9	Many lines, I want to buy a new bag	lines in the task	I want to buy a bag with lines pattern. I was thinking also about so many lines in the task.	involuntary	other	1		2		FALSE	1	Final category choosen by discussion
5	22	mother's day	I remembered the date	Mother's day is coming, I don't know what to buy my mom	involuntary	present	1		1		TRUE	1
2	6	My boyfriend	phrase on the screen	My dear boyfriend, I saw with last night	involuntary	past	1		1		TRUE	1
3	13	My favourite song in may head	I don't know	I was humming a Rediohead band song in my head	involuntary	other	1		1		TRUE	1
5	25	need to start my diet after the revision period	I don't know	I hope that this time I will be able to lose weight	involuntary	other	1		1		TRUE	1
5	23	sleep	monotoneus task	I was very tired and sleepy	involuntary	present	3		1		FALSE	3	Final category choosen by discussion
1	4	So many lines	task	I was weary of the task and the fact that I kept seeing lines	involuntary	present	3		3		TRUE	3
4	19	thinking about my fiancée being abroad at the moment	phrase "holiday"	I wonder if my fiancée is satisfied with the trip to Spain, I hope so	involuntary	present	1		1		TRUE	1
3	11	University	Phrase "school"	I would like to pass the upcoming exams	involuntary	future	1		1		TRUE	1
1	3	X	my life	X	involuntary	past	5		5		TRUE	5

## Sheet: S3_delibarately vs involuntary
participant ID	thought ID	thought	trigger	long description	deliberately vs involuntary	temporal category
4	20	dogs	.	I love dogs, they are cute and kind	deliberately	present
5	24	good film	phrase "cinema"	I watched a great movie at the cinema recently, it sparked a lot of discussion after the show	involuntary	future
3	15	I am really hungry	I didn't have breakfast	I was hungry, I am still hungry	involuntary	present
2	10	I have a pencil	.	I have new pencil, I got it from my best friend	deliberately	present
2	7	I have to eat something when I get home	being hungry	I was hungry and wanted to eat something, I planned to have dinner when I got home	involuntary	future
3	12	I like money	Phrase "wealth" on the screen	Money are important in life	involuntary	present
3	14	I'm afraid of being lonely after being abandoned	Phrase "love"	An important person has left me and now I feel bad about it	involuntary	present
5	21	job interview I had last week	phrase "job"	I think I did well in my interview for a big company, I think I have a chance to get the job	involuntary	other
2	9	Many lines, I want to buy a new bag	lines in the task	I want to buy a bag with lines pattern. I was thinking also about so many lines in the task.	involuntary	other
5	22	mother's day	I remembered the date	Mother's day is coming, I don't know what to buy my mom	involuntary	present
2	6	My boyfriend	phrase on the screen	My dear boyfriend, I saw with last night	involuntary	past
3	13	My favourite song in may head	I don't know	I was humming a Rediohead band song in my head	involuntary	other
5	25	need to start my diet after the revision period	I don't know	I hope that this time I will be able to lose weight	involuntary	other
4	19	thinking about my fiancée being abroad at the moment	phrase "holiday"	I wonder if my fiancée is satisfied with the trip to Spain, I hope so	involuntary	present
3	11	University	Phrase "school"	I would like to pass the upcoming exams	involuntary	future

## Sheet: S4_other & current situation
participant ID	thought ID	thought	trigger	long description	deliberately vs involuntary	temporal category
5	24	good film	phrase "cinema"	I watched a great movie at the cinema recently, it sparked a lot of discussion after the show	involuntary	future
3	15	I am really hungry	I didn't have breakfast	I was hungry, I am still hungry	involuntary	present
2	7	I have to eat something when I get home	being hungry	I was hungry and wanted to eat something, I planned to have dinner when I got home	involuntary	future
3	12	I like money	Phrase "wealth" on the screen	Money are important in life	involuntary	present
3	14	I'm afraid of being lonely after being abandoned	Phrase "love"	An important person has left me and now I feel bad about it	involuntary	present
5	21	job interview I had last week	phrase "job"	I think I did well in my interview for a big company, I think I have a chance to get the job	involuntary	other
2	9	Many lines, I want to buy a new bag	lines in the task	I want to buy a bag with lines pattern. I was thinking also about so many lines in the task.	involuntary	other
5	22	mother's day	I remembered the date	Mother's day is coming, I don't know what to buy my mom	involuntary	present
2	6	My boyfriend	phrase on the screen	My dear boyfriend, I saw with last night	involuntary	past
3	13	My favourite song in may head	I don't know	I was humming a Rediohead band song in my head	involuntary	other
5	25	need to start my diet after the revision period	I don't know	I hope that this time I will be able to lose weight	involuntary	other
4	19	thinking about my fiancée being abroad at the moment	phrase "holiday"	I wonder if my fiancée is satisfied with the trip to Spain, I hope so	involuntary	present
3	11	University	Phrase "school"	I would like to pass the upcoming exams	involuntary	future

## Sheet: S5_IAMs & IFTs (control check)
participant ID	thought ID	thought	trigger	long description	deliberately vs involuntary	temporal category	judge 1	judge 1 comment	judge 2	judge 2 comment	agreement (TRUE/FALSE)	final category
3	15	I am really hungry	I didn't have breakfast	I was hungry, I am still hungry	involuntary	present	3		3		TRUE	3
3	12	I like money	Phrase "wealth" on the screen	Money are important in life	involuntary	present	3		3		TRUE	3
3	14	I'm afraid of being lonely after being abandoned	Phrase "love"	An important person has left me and now I feel bad about it	involuntary	present	2		1		FALSE	1
5	21	job interview I had last week	phrase "job"	I think I did well in my interview for a big company, I think I have a chance to get the job	involuntary	other	1		2		FALSE	1
2	9	Many lines, I want to buy a new bag	lines in the task	I want to buy a bag with lines pattern. I was thinking also about so many lines in the task.	involuntary	other	2		2		TRUE	2
5	22	mother's day	I remembered the date	Mother's day is coming, I don't know what to buy my mom	involuntary	present	3		2		FALSE	2
3	13	My favourite song in may head	I don't know	I was humming a Rediohead band song in my head	involuntary	other	3		3		TRUE	3
5	25	need to start my diet after the revision period	I don't know	I hope that this time I will be able to lose weight	involuntary	other	2		2		TRUE	2
4	19	thinking about my fiancée being abroad at the moment	phrase "holiday"	I wonder if my fiancée is satisfied with the trip to Spain, I hope so	involuntary	present	3		3		TRUE	3

## Sheet: S6_IAMs & IFTs (double check)
participant ID	thought ID	thought	trigger	long description	deliberately vs involuntary	temporal category	judge
5	24	good film	phrase "cinema"	I watched a great movie at the cinema recently, it sparked a lot of discussion after the show	involuntary	future	past
2	7	I have to eat something when I get home	being hungry	I was hungry and wanted to eat something, I planned to have dinner when I got home	involuntary	future	future
2	6	My boyfriend	phrase on the screen	My dear boyfriend, I saw with last night	involuntary	past	past
3	11	University	Phrase "school"	I would like to pass the upcoming exams	involuntary	future	future
